# Supplementary material for: Type II Restriction-Modification System from Gardnerella vaginalis ATCC 14018
Source: Pathogens. 2020 Aug 27;9(9):703. doi: 10.3390/pathogens9090703 (PMC7559349; doi:10.3390/pathogens9090703)
Supplement: Supplementary file 1 [file pathogens-09-00703-s001.zip]

Archive with 8 entries (7 files):
- pathogens-870488-Supplementary - Final Version/
- pathogens-870488-Supplementary - Final Version/Figure S1.pdf
- pathogens-870488-Supplementary - Final Version/Figure S2.pdf
- pathogens-870488-Supplementary - Final Version/Figure S3.pdf
- pathogens-870488-Supplementary - Final Version/Figure S4.pdf
- pathogens-870488-Supplementary - Final Version/Figure S5.pdf
- pathogens-870488-Supplementary - Final Version/Table S1.pdf
- pathogens-870488-Supplementary - Final Version/Table S2.pdf
